# Supplementary material for: Zinc silicate modulates bone substitute degradation following macrophage activation via the JAK/STAT pathway and expedites the initiation of bone repair: in vitro and in vivo studies
Source: Regen Biomater. 2026 Mar 5;13:rbag037. doi: 10.1093/rb/rbag037 (PMC13223734; doi:10.1093/rb/rbag037)
Supplement: rbag037_Supplementary_Data [file rbag037_supplementary_data.zip]

Archive with 3 entries (3 files):
- Supplement data_revised.docx
- Title page.docx
- Supplement figure.docx
